# Supplementary material for: Characterization and comparison of bacterial communities in benign vocal fold lesions
Source: Microbiome. 2014 Dec 8;2:43. doi: 10.1186/2049-2618-2-43 (PMC4323261; doi:10.1186/2049-2618-2-43)
Supplement: Supplementary file 1 — Additional file 1: Table S1: Meta data for each lesion sample along with a list of the haphazardly chosen HMP samples. (XLSX 16 KB) [file 40168_2014_70_MOESM1_ESM.xlsx]

## Sheet: lesion samples
Sample Name	Biosample Accession	Sex	Age	Country of Origin	Date of Surgery	Diagnosis
Reinke001WI	SAMN03019952	F	57	WI, USA	11 July 2011	Reinke's edema
Reinke019WI	SAMN03019953	F	69	WI, USA	24 September 2012	Reinke's edema
Reinke10Ger	SAMN03019954	F	73	Germany	11 May 2012	Reinke's edema
Reinke14Ger	SAMN03019955	F	74	Germany	28 October 2011	Reinke's edema
Reinke16Ger	SAMN03019956	F	58	Germany	11 January 2012	Reinke's edema
Reinke20Ger	SAMN03019957	F	42	Germany	14 December 2011	Reinke's edema
Reinke21Ger	SAMN03019958	F	46	Germany	13 January 2012	Reinke's edema
Reinke25Ger	SAMN03019959	F	44	Germany	28 March 2012	Reinke's edema
Reinke27Ger	SAMN03019960	F	42	Germany	18 November 2011	Reinke's edema
Reinke30Ger	SAMN03019961	F	54	Germany	27 June 2012	Reinke's edema
Reinke39Ger	SAMN03019962	F	27	Germany	1 February 2012	Reinke's edema
Reinke40Ger	SAMN03019963	F	53	Germany	18 November 2011	Reinke's edema
Reinke51Ger	SAMN03019964	F	42	Germany	11 May 2012	Reinke's edema
Reinke53Ger	SAMN03019965	F	46	Germany	18 July 2012	Reinke's edema
cyst006WI	SAMN03019966	F	73	WI, USA	22 August 2011	Cyst
cyst007WI	SAMN03019967	M	65	WI, USA	19 September 2011	Cyst
cyst008WI	SAMN03019968	F	62	WI, USA	26 September 2011	Cyst
cyst009WI	SAMN03019969	F	48	WI, USA	21 November 2011	Cyst
cyst012WI	SAMN03019970	F	52	WI, USA	19 December 2011	Cyst
cyst015WI	SAMN03019971	F	37	WI, USA	19 March 2012	Cyst
cyst28Ger	SAMN03019972	F	64	Germany	23 November 2011	Cyst
nod11Ger	SAMN03019973	F	29	Germany	21 December 2011	Nodule
nod17Ger	SAMN03019974	F	38	Germany	2 November 2011	Nodule
nod35Ger	SAMN03019975	F	23	Germany	25 November 2011	Nodule
nod49Ger	SAMN03019976	F	33	Germany	23 November 2011	Nodule
nod50Ger	SAMN03019977	F	33	Germany	23 November 2011	Nodule
polyp003WI	SAMN03019978	M	53	WI, USA	19 July 2011	Polyp
polyp005WI	SAMN03019979	M	39	WI, USA	25 July 2011	Polyp
polyp013WI	SAMN03019980	M	24	WI, USA	30 December 2011	Polyp
polyp014WI	SAMN03019981	F	40	WI, USA	9 January 2012	Polyp
polyp016WI	SAMN03019982	M	36	WI, USA	18 June 2012	Polyp
polyp017WI	SAMN03019983	F	35	WI, USA	24 September 2012	Polyp
polyp12Ger	SAMN03019984	F	46	Germany	9 December 2011	Polyp
polyp15Ger	SAMN03019985	M	42	Germany	4 April 2012	Polyp
polyp31Ger	SAMN03019986	F	33	Germany	11 April 2012	Polyp
polyp32Ger	SAMN03019987	M	53	Germany	17 February 2012	Polyp
polyp38Ger	SAMN03019988	M	77	Germany	1 June 2012	Polyp
polyp42Ger	SAMN03019989	F	47	Germany	4 November 2011	Polyp
polyp44Ger	SAMN03019990	M	52	Germany	2 November 2011	Polyp
polyp6Ger	SAMN03019991	F	67	Germany	27 June 2012	Polyp
polyp9Ger	SAMN03019992	M	29	Germany	25 May 2012	Polyp
polyp1Ger	SAMN03019993	M	44	Germany	2 November 2011	Polyp
polyp23Ger	SAMN03019994	F	37	Germany	16 December 2011	Polyp
polyp29Ger	SAMN03019995	F	39	Germany	6 June 2012	Polyp

## Sheet: HMP samples
Sample name	Accession number
Saliva1	SRR040862
Saliva2	SRR040881
Saliva3	SRR040902
Saliva4	SRR040906
Saliva5	SRR040908
Saliva6	SRR040910
Saliva7	SRR040922
Saliva8	SRR040927
Saliva9	SRR040957
Saliva10	SRR040975
Saliva11	SRR040979
Saliva12	SRR040983
Saliva13	SRR041025
Saliva14	SRR041056
Saliva15	SRR041046
Throat1	SRR040576
Throat2	SRR040629
Throat3	SRR040632
Throat4	SRR040636
Throat5	SRR040638
Throat6	SRR041041
Throat7	SRR040859
Throat8	SRR040861
Throat9	SRR040888
Throat10	SRR040917
Throat11	SRR040928
Throat12	SRR040929
Throat13	SRR040943
Throat14	SRR040952
Throat15	SRR040965
